# Supplementary material for: Effects of home care and e-mobile training/consultancy on women’s postpartum symptoms and breastfeeding self-efficacy: a randomized clinical trial
Source: Eur J Public Health. 2024 Sep 9;34(5):936–42. doi: 10.1093/eurpub/ckae119 (PMC11430928; doi:10.1093/eurpub/ckae119)
Supplement: ckae119_Supplementary_Data [file ckae119_supplementary_data.zip]

Archive with 3 entries (2 files):
- ckae119_Supplementary_Data/
- ckae119_Supplementary_Data/ejph-2024-05-om-0313-File002.docx
- ckae119_Supplementary_Data/ejph-2024-05-om-0313-File003.doc
